# Supplementary material for: The nanoscale organization of the Wnt signaling integrator Dishevelled in the vegetal cortex domain of an egg and early embryo
Source: PLoS One. 2021 May 26;16(5):e0248197. doi: 10.1371/journal.pone.0248197 (PMC8153439; doi:10.1371/journal.pone.0248197)
Supplement: S1 Spreadsheet — (XLSX) [file pone.0248197.s002.xlsx]

## Sheet: Recovered_Sheet1
	S1 Spreadsheet - Henson et al., 2021 PLoS One - Data Sets for Graphs
	Data for graphs in Figs 1J & 3G						Data for graph in Fig 3H				Data for graph in Fig 7F
	LM Edge	LM Midway	LM Center	TEM			L. pictus	S. purpuratus			UF-VCD Center	CL-VCD Center
	0.56	1.52	2.92	1.57			15617	8609			3.8	3
	1.12	1.4	2.68	1.86			13070	28784			4.5	2.7
	0.4	1.2	2.48	2.39			11264	9447			3.7	2.4
	1.08	1.2	2.84	2.26			10387	15980			4.4	2.3
	0.56	2.36	2.76	2.79			15143	22949			3.5	2
	1.12	1.36	2.64	1.4			12608	12902			3.6	2.1
	0.36	1.48	2.84	2.12			9456	12567			3	1.8
	0.44	1.96	3.16	1.96			14243	18579			3	2.1
	0.84	1.52	2.8	1.34			14320	16437			2.8	2
	0.16	2.28	3.68	1.74			22267	11634			3.2	2.1
	0.28	3.04	3.6	1.88			14900	15195			2.8	2.6
	0.24	2.12	3.2	2.38			17049	13335			2.4	2.4
	0.6	2.08	3.56	1.85			24450	11348			2.8	2.1
	0.32	1.72	3.8	1.66			19762	13833			2.7	1.5
	0.44	2.16	3.8	2.15			16001	13955			3	1.6
	0.96	2.68	2.88	1.1			12546	10684			2.6	1.5
	0.36	3	3.68	0.79			19383	8350			3.9	1.8
	0.24	3.52	3.88	1.42			20957	24894			4.1	1.6
	0.36	2.88	4.32	1.61			32312	24528			3.6	1.4
	1.04	3.48	4.6	0.81			20103	34168			4.7	1.8
	1.12	2.08	4.12	1.08
	0.92	2.4	3.96	2.21
	0.96	2.84	5.32	2.4
	0.36	2.84	5.24	2.3
	0.6	2.32	3.72	1.5
	0.64	2.6	4.68
	1.12	1.4	4.6
	0.6	1.64	4.88
	0.68	2.04	4.96
	0.88	1.56	5.28
	0.96	1.56	2.4
	0.8	2	2.72
	0.68	1.8	2.44
	0.6	1.92	3
	0.72	1.44	2.52
	0.68	1.52	2.72
	0.64	1.24	3.04
	0.48	1.48	2.24
	0.32	1.28	2.44
	0.6	1.28	3.16
	0.88	1.2	3.32
	0.68	1.92	2.72
	0.68	1.88	3.16
	0.68	1.48	2.96
	0.44	1.64	3.24
	0.72	1.4	3.32
	0.4	1.16	3.04
	0.32	1.16	3.32
	0.24	1.04	4.04
	0.56	1.24	3.6
	0.56	1.6	4.64
	0.52	1.64	4.08
	0.96	2	4.68
	1.28	1.56	4.48
	1.08	1.76	4.6
	0.4	1.8	4.36
	0.44	1.44	3.92
	0.52	1.48	4.12
	1.16	1.36	4.64
	0.92	1.28	4.28
